# Supplementary material for: Managing hundreds of improvement teams
Source: F1000Res. 2018 Oct 31;7:1722. [Version 1] doi: 10.12688/f1000research.16099.1 (PMC6305208; doi:10.12688/f1000research.16099.1)
Supplement: Meeting Notes — This data is de-identified. [file f1000research-7-17579-s0000.tgz]

Archive with 1 entries (1 files):
- 3a105b6e-6d7e-4719-aa02-9da225831346_Dataset_1_-_Notes_How_do_we_manage_1000_teams.docx
