# Supplementary material for: Managing hundreds of improvement teams
Source: F1000Res. 2018 Oct 31;7:1722. [Version 1] doi: 10.12688/f1000research.16099.1 (PMC6305208; doi:10.12688/f1000research.16099.1)
Supplement: Supplementary file 2 [file f1000research-7-17579-s0001.tgz]

Archive with 1 entries (1 files):
- 20b39af9-8e56-433b-9beb-886de8b95698_Supplementary_File_1.docx
